# Supplementary material for: Investigation on dynamic characteristics of herringbone planetary gear transmission system with staggered tooth phase
Source: PLoS One. 2026 Jul 21;21(7):e0354177. doi: 10.1371/journal.pone.0354177 (PMC13387557; doi:10.1371/journal.pone.0354177)
Supplement: S1 Data — (XLSX) [file pone.0354177.s001.xlsx]

## Sheet: Sheet1
4.79926e+08	4.89039e+08	5.02576e+08	5.17678e+08	5.3169e+08	5.44182e+08	5.56776e+08	5.7096e+08	5.86044e+08	5.99262e+08	6.07893e+08	6.11354e+08	6.11411e+08	6.10567e+08	6.10305e+08	6.10631e+08	6.1091e+08	6.10834e+08	6.1062e+08	6.10571e+08	6.10695e+08	6.1079e+08	6.10748e+08	6.10657e+08	6.10643e+08	6.10704e+08	6.10745e+08	6.10719e+08	6.10676e+08	6.10674e+08	6.10705e+08	6.10721e+08	6.10706e+08	6.10689e+08	6.10692e+08	6.10704e+08	6.10705e+08	6.10698e+08	6.10699e+08	6.10706e+08	6.10701e+08	6.10689e+08	6.10691e+08	6.10711e+08	6.1072e+08	6.10697e+08	6.1067e+08	6.10684e+08	6.10729e+08	6.10741e+08
5.45311e+08	5.49914e+08	5.56662e+08	5.64168e+08	5.71167e+08	5.77443e+08	5.8376e+08	5.9084e+08	5.9836e+08	6.04968e+08	6.09299e+08	6.11038e+08	6.11059e+08	6.10628e+08	6.10499e+08	6.10668e+08	6.10807e+08	6.10766e+08	6.1066e+08	6.10638e+08	6.10698e+08	6.1074e+08	6.10719e+08	6.10684e+08	6.10682e+08	6.10701e+08	6.10707e+08	6.10702e+08	6.10703e+08	6.10708e+08	6.10696e+08	6.10679e+08	6.1069e+08	6.10728e+08	6.10736e+08	6.10683e+08	6.10633e+08	6.1068e+08	6.10788e+08	6.10792e+08	6.10621e+08	6.10492e+08	6.10713e+08	6.11135e+08	6.10841e+08	6.0856e+08	6.03641e+08	5.96688e+08	5.89175e+08	5.82285e+08
5.45314e+08	5.49864e+08	5.56634e+08	5.64195e+08	5.71205e+08	5.7744e+08	5.83723e+08	5.90822e+08	5.98387e+08	6.05001e+08	6.09291e+08	6.10996e+08	6.11042e+08	6.10667e+08	6.10543e+08	6.10647e+08	6.10736e+08	6.10747e+08	6.10748e+08	6.10724e+08	6.10617e+08	6.10542e+08	6.10741e+08	6.11108e+08	6.10802e+08	6.08563e+08	6.03678e+08	5.96706e+08	5.89148e+08	5.82251e+08	5.76069e+08	5.69707e+08	5.62505e+08	5.54981e+08	5.4861e+08	5.44664e+08	5.43247e+08	5.43349e+08	5.43745e+08	5.43815e+08	5.43643e+08	5.43539e+08	5.43598e+08	5.43686e+08	5.43685e+08	5.43629e+08	5.43609e+08	5.43636e+08	5.43655e+08	5.43641e+08
5.45233e+08	5.49667e+08	5.56655e+08	5.64619e+08	5.71326e+08	5.75302e+08	5.76693e+08	5.76826e+08	5.76832e+08	5.76545e+08	5.74663e+08	5.70024e+08	5.62857e+08	5.5492e+08	5.48416e+08	5.44628e+08	5.4335e+08	5.43417e+08	5.43706e+08	5.43748e+08	5.4364e+08	5.43589e+08	5.43626e+08	5.43659e+08	5.43647e+08	5.43632e+08	5.43646e+08	5.43654e+08	5.43629e+08	5.43608e+08	5.43641e+08	5.43693e+08	5.43672e+08	5.43576e+08	5.43547e+08	5.43686e+08	5.43831e+08	5.43675e+08	5.43263e+08	5.43386e+08	5.45314e+08	5.49864e+08	5.56634e+08	5.64195e+08	5.71205e+08	5.7744e+08	5.83723e+08	5.90822e+08	5.98387e+08	6.05001e+08
4.78256e+08	4.82714e+08	4.89541e+08	4.97169e+08	5.0417e+08	5.10371e+08	5.16661e+08	5.23774e+08	5.31312e+08	5.37902e+08	5.42235e+08	5.4401e+08	5.44024e+08	5.43515e+08	5.43354e+08	5.4365e+08	5.43934e+08	5.43743e+08	5.43223e+08	5.43319e+08	5.45311e+08	5.49914e+08	5.56662e+08	5.64168e+08	5.71167e+08	5.77443e+08	5.8376e+08	5.9084e+08	5.9836e+08	6.04968e+08	6.09299e+08	6.11038e+08	6.11059e+08	6.10628e+08	6.10499e+08	6.10668e+08	6.10807e+08	6.10766e+08	6.1066e+08	6.10638e+08	6.10698e+08	6.1074e+08	6.10719e+08	6.10684e+08	6.10682e+08	6.10701e+08	6.10707e+08	6.10702e+08	6.10703e+08	6.10708e+08
4.79926e+08	4.89039e+08	5.02576e+08	5.17678e+08	5.3169e+08	5.44182e+08	5.56776e+08	5.7096e+08	5.86044e+08	5.99262e+08	6.07893e+08	6.11354e+08	6.11411e+08	6.10567e+08	6.10305e+08	6.10631e+08	6.1091e+08	6.10834e+08	6.1062e+08	6.10571e+08	6.10695e+08	6.1079e+08	6.10748e+08	6.10657e+08	6.10643e+08	6.10704e+08	6.10745e+08	6.10719e+08	6.10676e+08	6.10674e+08	6.10705e+08	6.10721e+08	6.10706e+08	6.10689e+08	6.10692e+08	6.10704e+08	6.10705e+08	6.10698e+08	6.10699e+08	6.10706e+08	6.10701e+08	6.10689e+08	6.10691e+08	6.10711e+08	6.1072e+08	6.10697e+08	6.1067e+08	6.10684e+08	6.10729e+08	6.10741e+08
9.47021e+08	9.51041e+08	9.5655e+08	9.61839e+08	9.65329e+08	9.66498e+08	9.66043e+08	9.65233e+08	9.64997e+08	9.65422e+08	9.65962e+08	9.66071e+08	9.65697e+08	9.65255e+08	9.65188e+08	9.6554e+08	9.65944e+08	9.65992e+08	9.65636e+08	9.65234e+08	9.65201e+08	9.65593e+08	9.66024e+08	9.66031e+08	9.65547e+08	9.65043e+08	9.6512e+08	9.65862e+08	9.66497e+08	9.65756e+08	9.6275e+08	9.5773e+08	9.52113e+08	9.47675e+08	9.45462e+08	9.45202e+08	9.45675e+08	9.45746e+08	9.45286e+08	9.45279e+08	9.47021e+08	9.51041e+08	9.5655e+08	9.61839e+08	9.65329e+08	9.66498e+08	9.66043e+08	9.65233e+08	9.64997e+08	9.65422e+08
9.56547e+08	9.58502e+08	9.61024e+08	9.63504e+08	9.65311e+08	9.6611e+08	9.66031e+08	9.65559e+08	9.65225e+08	9.65292e+08	9.65641e+08	9.65931e+08	9.65896e+08	9.65568e+08	9.65249e+08	9.65261e+08	9.65653e+08	9.66094e+08	9.66035e+08	9.65038e+08	9.63063e+08	9.60522e+08	9.58068e+08	9.56269e+08	9.55363e+08	9.55212e+08	9.55454e+08	9.55726e+08	9.55824e+08	9.55732e+08	9.5556e+08	9.5544e+08	9.55454e+08	9.55593e+08	9.5576e+08	9.55822e+08	9.55684e+08	9.55395e+08	9.55198e+08	9.5547e+08	9.56547e+08	9.58502e+08	9.61024e+08	9.63504e+08	9.65311e+08	9.6611e+08	9.66031e+08	9.65559e+08	9.65225e+08	9.65292e+08
9.56104e+08	9.5829e+08	9.61247e+08	9.63915e+08	9.65482e+08	9.65866e+08	9.65622e+08	9.65413e+08	9.6551e+08	9.65726e+08	9.65754e+08	9.65557e+08	9.65409e+08	9.65559e+08	9.65842e+08	9.65648e+08	9.64347e+08	9.61861e+08	9.58874e+08	9.56455e+08	9.55332e+08	9.55397e+08	9.55849e+08	9.55888e+08	9.55417e+08	9.55161e+08	9.5607e+08	9.58452e+08	9.61523e+08	9.63797e+08	9.64039e+08	9.62114e+08	9.59078e+08	9.56454e+08	9.55229e+08	9.55312e+08	9.55818e+08	9.55908e+08	9.55492e+08	9.55267e+08	9.56104e+08	9.5829e+08	9.61247e+08	9.63915e+08	9.65482e+08	9.65866e+08	9.65622e+08	9.65413e+08	9.6551e+08	9.65726e+08
9.56111e+08	9.58317e+08	9.61287e+08	9.63935e+08	9.65438e+08	9.6577e+08	9.65581e+08	9.65547e+08	9.65747e+08	9.65589e+08	9.64356e+08	9.619e+08	9.58905e+08	9.56465e+08	9.55325e+08	9.55371e+08	9.55809e+08	9.55869e+08	9.55461e+08	9.55256e+08	9.56111e+08	9.58317e+08	9.61287e+08	9.63935e+08	9.65438e+08	9.6577e+08	9.65581e+08	9.65547e+08	9.65747e+08	9.65589e+08	9.64356e+08	9.619e+08	9.58905e+08	9.56465e+08	9.55325e+08	9.55371e+08	9.55809e+08	9.55869e+08	9.55461e+08	9.55256e+08	9.56111e+08	9.58317e+08	9.61287e+08	9.63935e+08	9.65438e+08	9.6577e+08	9.65581e+08	9.65547e+08	9.65747e+08	9.65589e+08
9.04137e+08	9.03743e+08	9.03957e+08	9.04736e+08	9.05426e+08	9.05043e+08	9.02815e+08	8.98665e+08	8.93326e+08	8.88039e+08	8.84005e+08	8.81882e+08	8.81573e+08	8.82362e+08	8.83295e+08	8.8362e+08	8.83102e+08	8.8212e+08	8.81512e+08	8.82217e+08	8.84826e+08	8.89253e+08	8.94675e+08	8.99827e+08	9.03547e+08	9.05286e+08	9.05319e+08	9.0452e+08	9.0384e+08	9.03794e+08	9.04281e+08	9.04803e+08	9.04915e+08	9.0456e+08	9.04079e+08	9.03902e+08	9.04183e+08	9.04676e+08	9.04936e+08	9.04701e+08	9.04137e+08	9.03743e+08	9.03957e+08	9.04736e+08	9.05426e+08	9.05043e+08	9.02815e+08	8.98665e+08	8.93326e+08	8.88039e+08
8.93526e+08	8.92657e+08	8.92883e+08	8.93752e+08	8.94476e+08	8.94274e+08	8.9277e+08	8.90221e+08	8.87458e+08	8.85529e+08	8.85208e+08	8.86625e+08	8.89207e+08	8.91949e+08	8.93889e+08	8.94542e+08	8.94071e+08	8.93155e+08	8.92625e+08	8.93083e+08	8.94671e+08	8.97082e+08	8.99746e+08	9.02092e+08	9.03751e+08	9.04625e+08	9.04849e+08	9.04675e+08	9.04371e+08	9.04143e+08	9.04104e+08	9.04273e+08	9.0457e+08	9.04818e+08	9.04768e+08	9.04149e+08	9.02772e+08	9.00642e+08	8.98033e+08	8.95462e+08	8.93526e+08	8.92657e+08	8.92883e+08	8.93752e+08	8.94476e+08	8.94274e+08	8.9277e+08	8.90221e+08	8.87458e+08	8.85529e+08
8.93716e+08	8.93682e+08	8.93529e+08	8.93428e+08	8.93469e+08	8.9363e+08	8.93821e+08	8.93959e+08	8.94e+08	8.93933e+08	8.93776e+08	8.93584e+08	8.93446e+08	8.93441e+08	8.93568e+08	8.93707e+08	8.93691e+08	8.93461e+08	8.93214e+08	8.93388e+08	8.94453e+08	8.96577e+08	8.99429e+08	9.02252e+08	9.04242e+08	9.04994e+08	9.04728e+08	9.04131e+08	9.03898e+08	9.04265e+08	9.04854e+08	9.04923e+08	9.03865e+08	9.01612e+08	8.98702e+08	8.9597e+08	8.94094e+08	8.93279e+08	8.93255e+08	8.93532e+08	8.93716e+08	8.93682e+08	8.93529e+08	8.93428e+08	8.93469e+08	8.9363e+08	8.93821e+08	8.93959e+08	8.94e+08	8.93933e+08
8.94482e+08	8.96498e+08	8.99316e+08	9.02282e+08	9.04487e+08	9.05164e+08	9.04067e+08	9.01593e+08	8.98583e+08	8.95917e+08	8.94143e+08	8.93343e+08	8.93244e+08	8.93461e+08	8.93687e+08	8.93761e+08	8.93642e+08	8.93398e+08	8.93224e+08	8.93459e+08	8.94482e+08	8.96498e+08	8.99316e+08	9.02282e+08	9.04487e+08	9.05164e+08	9.04067e+08	9.01593e+08	8.98583e+08	8.95917e+08	8.94143e+08	8.93343e+08	8.93244e+08	8.93461e+08	8.93687e+08	8.93761e+08	8.93642e+08	8.93398e+08	8.93224e+08	8.93459e+08	8.94482e+08	8.96498e+08	8.99316e+08	9.02282e+08	9.04487e+08	9.05164e+08	9.04067e+08	9.01593e+08	8.98583e+08	8.95917e+08
9.47021e+08	9.51041e+08	9.5655e+08	9.61839e+08	9.65329e+08	9.66498e+08	9.66043e+08	9.65233e+08	9.64997e+08	9.65422e+08	9.65962e+08	9.66071e+08	9.65697e+08	9.65255e+08	9.65188e+08	9.6554e+08	9.65944e+08	9.65992e+08	9.65636e+08	9.65234e+08	9.65201e+08	9.65593e+08	9.66024e+08	9.66031e+08	9.65547e+08	9.65043e+08	9.6512e+08	9.65862e+08	9.66497e+08	9.65756e+08	9.6275e+08	9.5773e+08	9.52113e+08	9.47675e+08	9.45462e+08	9.45202e+08	9.45675e+08	9.45746e+08	9.45286e+08	9.45279e+08	9.47021e+08	9.51041e+08	9.5655e+08	9.61839e+08	9.65329e+08	9.66498e+08	9.66043e+08	9.65233e+08	9.64997e+08	9.65422e+08
9.94997e+08	9.95422e+08	9.95962e+08	9.96071e+08	9.95697e+08	9.95255e+08	9.95188e+08	9.9554e+08	9.95944e+08	9.95992e+08	9.95636e+08	9.95234e+08	9.95201e+08	9.95593e+08	9.96024e+08	9.96031e+08	9.95547e+08	9.95043e+08	9.9512e+08	9.95862e+08	9.96497e+08	9.95756e+08	9.9275e+08	9.8773e+08	9.82113e+08	9.77675e+08	9.75462e+08	9.75202e+08	9.75675e+08	9.75746e+08	9.75286e+08	9.75279e+08	9.77021e+08	9.81041e+08	9.8655e+08	9.91839e+08	9.95329e+08	9.96498e+08	9.96043e+08	9.95233e+08	9.94997e+08	9.95422e+08	9.95962e+08	9.96071e+08	9.95697e+08	9.95255e+08	9.95188e+08	9.9554e+08	9.95944e+08	9.95992e+08
1.02594e+09	1.02599e+09	1.02564e+09	1.02523e+09	1.0252e+09	1.02559e+09	1.02602e+09	1.02603e+09	1.02555e+09	1.02504e+09	1.02512e+09	1.02586e+09	1.0265e+09	1.02576e+09	1.02275e+09	1.01773e+09	1.01211e+09	1.00768e+09	1.00546e+09	1.0052e+09	1.00567e+09	1.00575e+09	1.00529e+09	1.00528e+09	1.00702e+09	1.01104e+09	1.01655e+09	1.02184e+09	1.02533e+09	1.0265e+09	1.02604e+09	1.02523e+09	1.025e+09	1.02542e+09	1.02596e+09	1.02607e+09	1.0257e+09	1.02526e+09	1.02519e+09	1.02554e+09	1.02594e+09	1.02599e+09	1.02564e+09	1.02523e+09	1.0252e+09	1.02559e+09	1.02602e+09	1.02603e+09	1.02555e+09	1.02504e+09
1.05555e+09	1.05504e+09	1.05512e+09	1.05586e+09	1.0565e+09	1.05576e+09	1.05275e+09	1.04773e+09	1.04211e+09	1.03768e+09	1.03546e+09	1.0352e+09	1.03567e+09	1.03575e+09	1.03529e+09	1.03528e+09	1.03702e+09	1.04104e+09	1.04655e+09	1.05184e+09	1.05533e+09	1.0565e+09	1.05604e+09	1.05523e+09	1.055e+09	1.05542e+09	1.05596e+09	1.05607e+09	1.0557e+09	1.05526e+09	1.05519e+09	1.05554e+09	1.05594e+09	1.05599e+09	1.05564e+09	1.05523e+09	1.0552e+09	1.05559e+09	1.05602e+09	1.05603e+09	1.05555e+09	1.05504e+09	1.05512e+09	1.05586e+09	1.0565e+09	1.05576e+09	1.05275e+09	1.04773e+09	1.04211e+09	1.03768e+09
1.07211e+09	1.06768e+09	1.06546e+09	1.0652e+09	1.06567e+09	1.06575e+09	1.06529e+09	1.06528e+09	1.06702e+09	1.07104e+09	1.07655e+09	1.08184e+09	1.08533e+09	1.0865e+09	1.08604e+09	1.08523e+09	1.085e+09	1.08542e+09	1.08596e+09	1.08607e+09	1.0857e+09	1.08526e+09	1.08519e+09	1.08554e+09	1.08594e+09	1.08599e+09	1.08564e+09	1.08523e+09	1.0852e+09	1.08559e+09	1.08602e+09	1.08603e+09	1.08555e+09	1.08504e+09	1.08512e+09	1.08586e+09	1.0865e+09	1.08576e+09	1.08275e+09	1.07773e+09	1.07211e+09	1.06768e+09	1.06546e+09	1.0652e+09	1.06567e+09	1.06575e+09	1.06529e+09	1.06528e+09	1.06702e+09	1.07104e+09
9.56547e+08	9.58502e+08	9.61024e+08	9.63504e+08	9.65311e+08	9.6611e+08	9.66031e+08	9.65559e+08	9.65225e+08	9.65292e+08	9.65641e+08	9.65931e+08	9.65896e+08	9.65568e+08	9.65249e+08	9.65261e+08	9.65653e+08	9.66094e+08	9.66035e+08	9.65038e+08	9.63063e+08	9.60522e+08	9.58068e+08	9.56269e+08	9.55363e+08	9.55212e+08	9.55454e+08	9.55726e+08	9.55824e+08	9.55732e+08	9.5556e+08	9.5544e+08	9.55454e+08	9.55593e+08	9.5576e+08	9.55822e+08	9.55684e+08	9.55395e+08	9.55198e+08	9.5547e+08	9.56547e+08	9.58502e+08	9.61024e+08	9.63504e+08	9.65311e+08	9.6611e+08	9.66031e+08	9.65559e+08	9.65225e+08	9.65292e+08
9.95225e+08	9.95292e+08	9.95641e+08	9.95931e+08	9.95896e+08	9.95568e+08	9.95249e+08	9.95261e+08	9.95653e+08	9.96094e+08	9.96035e+08	9.95038e+08	9.93063e+08	9.90522e+08	9.88068e+08	9.86269e+08	9.85363e+08	9.85212e+08	9.85454e+08	9.85726e+08	9.85824e+08	9.85732e+08	9.8556e+08	9.8544e+08	9.85454e+08	9.85593e+08	9.8576e+08	9.85822e+08	9.85684e+08	9.85395e+08	9.85198e+08	9.8547e+08	9.86547e+08	9.88502e+08	9.91024e+08	9.93504e+08	9.95311e+08	9.9611e+08	9.96031e+08	9.95559e+08	9.95225e+08	9.95292e+08	9.95641e+08	9.95931e+08	9.95896e+08	9.95568e+08	9.95249e+08	9.95261e+08	9.95653e+08	9.96094e+08
1.02565e+09	1.02609e+09	1.02604e+09	1.02504e+09	1.02306e+09	1.02052e+09	1.01807e+09	1.01627e+09	1.01536e+09	1.01521e+09	1.01545e+09	1.01573e+09	1.01582e+09	1.01573e+09	1.01556e+09	1.01544e+09	1.01545e+09	1.01559e+09	1.01576e+09	1.01582e+09	1.01568e+09	1.0154e+09	1.0152e+09	1.01547e+09	1.01655e+09	1.0185e+09	1.02102e+09	1.0235e+09	1.02531e+09	1.02611e+09	1.02603e+09	1.02556e+09	1.02523e+09	1.02529e+09	1.02564e+09	1.02593e+09	1.0259e+09	1.02557e+09	1.02525e+09	1.02526e+09	1.02565e+09	1.02609e+09	1.02604e+09	1.02504e+09	1.02306e+09	1.02052e+09	1.01807e+09	1.01627e+09	1.01536e+09	1.01521e+09
1.04536e+09	1.04521e+09	1.04545e+09	1.04573e+09	1.04582e+09	1.04573e+09	1.04556e+09	1.04544e+09	1.04545e+09	1.04559e+09	1.04576e+09	1.04582e+09	1.04568e+09	1.0454e+09	1.0452e+09	1.04547e+09	1.04655e+09	1.0485e+09	1.05102e+09	1.0535e+09	1.05531e+09	1.05611e+09	1.05603e+09	1.05556e+09	1.05523e+09	1.05529e+09	1.05564e+09	1.05593e+09	1.0559e+09	1.05557e+09	1.05525e+09	1.05526e+09	1.05565e+09	1.05609e+09	1.05604e+09	1.05504e+09	1.05306e+09	1.05052e+09	1.04807e+09	1.04627e+09	1.04536e+09	1.04521e+09	1.04545e+09	1.04573e+09	1.04582e+09	1.04573e+09	1.04556e+09	1.04544e+09	1.04545e+09	1.04559e+09
1.07545e+09	1.07559e+09	1.07576e+09	1.07582e+09	1.07568e+09	1.0754e+09	1.0752e+09	1.07547e+09	1.07655e+09	1.0785e+09	1.08102e+09	1.0835e+09	1.08531e+09	1.08611e+09	1.08603e+09	1.08556e+09	1.08523e+09	1.08529e+09	1.08564e+09	1.08593e+09	1.0859e+09	1.08557e+09	1.08525e+09	1.08526e+09	1.08565e+09	1.08609e+09	1.08604e+09	1.08504e+09	1.08306e+09	1.08052e+09	1.07807e+09	1.07627e+09	1.07536e+09	1.07521e+09	1.07545e+09	1.07573e+09	1.07582e+09	1.07573e+09	1.07556e+09	1.07544e+09	1.07545e+09	1.07559e+09	1.07576e+09	1.07582e+09	1.07568e+09	1.0754e+09	1.0752e+09	1.07547e+09	1.07655e+09	1.0785e+09
9.56104e+08	9.5829e+08	9.61247e+08	9.63915e+08	9.65482e+08	9.65866e+08	9.65622e+08	9.65413e+08	9.6551e+08	9.65726e+08	9.65754e+08	9.65557e+08	9.65409e+08	9.65559e+08	9.65842e+08	9.65648e+08	9.64347e+08	9.61861e+08	9.58874e+08	9.56455e+08	9.55332e+08	9.55397e+08	9.55849e+08	9.55888e+08	9.55417e+08	9.55161e+08	9.5607e+08	9.58452e+08	9.61523e+08	9.63797e+08	9.64039e+08	9.62114e+08	9.59078e+08	9.56454e+08	9.55229e+08	9.55312e+08	9.55818e+08	9.55908e+08	9.55492e+08	9.55267e+08	9.56104e+08	9.5829e+08	9.61247e+08	9.63915e+08	9.65482e+08	9.65866e+08	9.65622e+08	9.65413e+08	9.6551e+08	9.65726e+08
9.9551e+08	9.95726e+08	9.95754e+08	9.95557e+08	9.95409e+08	9.95559e+08	9.95842e+08	9.95648e+08	9.94347e+08	9.91861e+08	9.88874e+08	9.86455e+08	9.85332e+08	9.85397e+08	9.85849e+08	9.85888e+08	9.85417e+08	9.85161e+08	9.8607e+08	9.88452e+08	9.91523e+08	9.93797e+08	9.94039e+08	9.92114e+08	9.89078e+08	9.86454e+08	9.85229e+08	9.85312e+08	9.85818e+08	9.85908e+08	9.85492e+08	9.85267e+08	9.86104e+08	9.8829e+08	9.91247e+08	9.93915e+08	9.95482e+08	9.95866e+08	9.95622e+08	9.95413e+08	9.9551e+08	9.95726e+08	9.95754e+08	9.95557e+08	9.95409e+08	9.95559e+08	9.95842e+08	9.95648e+08	9.94347e+08	9.91861e+08
1.02435e+09	1.02186e+09	1.01887e+09	1.01645e+09	1.01533e+09	1.0154e+09	1.01585e+09	1.01589e+09	1.01542e+09	1.01516e+09	1.01607e+09	1.01845e+09	1.02152e+09	1.0238e+09	1.02404e+09	1.02211e+09	1.01908e+09	1.01645e+09	1.01523e+09	1.01531e+09	1.01582e+09	1.01591e+09	1.01549e+09	1.01527e+09	1.0161e+09	1.01829e+09	1.02125e+09	1.02392e+09	1.02548e+09	1.02587e+09	1.02562e+09	1.02541e+09	1.02551e+09	1.02573e+09	1.02575e+09	1.02556e+09	1.02541e+09	1.02556e+09	1.02584e+09	1.02565e+09	1.02435e+09	1.02186e+09	1.01887e+09	1.01645e+09	1.01533e+09	1.0154e+09	1.01585e+09	1.01589e+09	1.01542e+09	1.01516e+09
1.04542e+09	1.04516e+09	1.04607e+09	1.04845e+09	1.05152e+09	1.0538e+09	1.05404e+09	1.05211e+09	1.04908e+09	1.04645e+09	1.04523e+09	1.04531e+09	1.04582e+09	1.04591e+09	1.04549e+09	1.04527e+09	1.0461e+09	1.04829e+09	1.05125e+09	1.05392e+09	1.05548e+09	1.05587e+09	1.05562e+09	1.05541e+09	1.05551e+09	1.05573e+09	1.05575e+09	1.05556e+09	1.05541e+09	1.05556e+09	1.05584e+09	1.05565e+09	1.05435e+09	1.05186e+09	1.04887e+09	1.04645e+09	1.04533e+09	1.0454e+09	1.04585e+09	1.04589e+09	1.04542e+09	1.04516e+09	1.04607e+09	1.04845e+09	1.05152e+09	1.0538e+09	1.05404e+09	1.05211e+09	1.04908e+09	1.04645e+09
1.07908e+09	1.07645e+09	1.07523e+09	1.07531e+09	1.07582e+09	1.07591e+09	1.07549e+09	1.07527e+09	1.0761e+09	1.07829e+09	1.08125e+09	1.08392e+09	1.08548e+09	1.08587e+09	1.08562e+09	1.08541e+09	1.08551e+09	1.08573e+09	1.08575e+09	1.08556e+09	1.08541e+09	1.08556e+09	1.08584e+09	1.08565e+09	1.08435e+09	1.08186e+09	1.07887e+09	1.07645e+09	1.07533e+09	1.0754e+09	1.07585e+09	1.07589e+09	1.07542e+09	1.07516e+09	1.07607e+09	1.07845e+09	1.08152e+09	1.0838e+09	1.08404e+09	1.08211e+09	1.07908e+09	1.07645e+09	1.07523e+09	1.07531e+09	1.07582e+09	1.07591e+09	1.07549e+09	1.07527e+09	1.0761e+09	1.07829e+09
9.56111e+08	9.58317e+08	9.61287e+08	9.63935e+08	9.65438e+08	9.6577e+08	9.65581e+08	9.65547e+08	9.65747e+08	9.65589e+08	9.64356e+08	9.619e+08	9.58905e+08	9.56465e+08	9.55325e+08	9.55371e+08	9.55809e+08	9.55869e+08	9.55461e+08	9.55256e+08	9.56111e+08	9.58317e+08	9.61287e+08	9.63935e+08	9.65438e+08	9.6577e+08	9.65581e+08	9.65547e+08	9.65747e+08	9.65589e+08	9.64356e+08	9.619e+08	9.58905e+08	9.56465e+08	9.55325e+08	9.55371e+08	9.55809e+08	9.55869e+08	9.55461e+08	9.55256e+08	9.56111e+08	9.58317e+08	9.61287e+08	9.63935e+08	9.65438e+08	9.6577e+08	9.65581e+08	9.65547e+08	9.65747e+08	9.65589e+08
9.95747e+08	9.95589e+08	9.94356e+08	9.919e+08	9.88905e+08	9.86465e+08	9.85325e+08	9.85371e+08	9.85809e+08	9.85869e+08	9.85461e+08	9.85256e+08	9.86111e+08	9.88317e+08	9.91287e+08	9.93935e+08	9.95438e+08	9.9577e+08	9.95581e+08	9.95547e+08	9.95747e+08	9.95589e+08	9.94356e+08	9.919e+08	9.88905e+08	9.86465e+08	9.85325e+08	9.85371e+08	9.85809e+08	9.85869e+08	9.85461e+08	9.85256e+08	9.86111e+08	9.88317e+08	9.91287e+08	9.93935e+08	9.95438e+08	9.9577e+08	9.95581e+08	9.95547e+08	9.95747e+08	9.95589e+08	9.94356e+08	9.919e+08	9.88905e+08	9.86465e+08	9.85325e+08	9.85371e+08	9.85809e+08	9.85869e+08
1.01581e+09	1.01587e+09	1.01546e+09	1.01526e+09	1.01611e+09	1.01832e+09	1.02129e+09	1.02393e+09	1.02544e+09	1.02577e+09	1.02558e+09	1.02555e+09	1.02575e+09	1.02559e+09	1.02436e+09	1.0219e+09	1.0189e+09	1.01647e+09	1.01532e+09	1.01537e+09	1.01581e+09	1.01587e+09	1.01546e+09	1.01526e+09	1.01611e+09	1.01832e+09	1.02129e+09	1.02393e+09	1.02544e+09	1.02577e+09	1.02558e+09	1.02555e+09	1.02575e+09	1.02559e+09	1.02436e+09	1.0219e+09	1.0189e+09	1.01647e+09	1.01532e+09	1.01537e+09	1.01581e+09	1.01587e+09	1.01546e+09	1.01526e+09	1.01611e+09	1.01832e+09	1.02129e+09	1.02393e+09	1.02544e+09	1.02577e+09
1.05544e+09	1.05577e+09	1.05558e+09	1.05555e+09	1.05575e+09	1.05559e+09	1.05436e+09	1.0519e+09	1.0489e+09	1.04647e+09	1.04532e+09	1.04537e+09	1.04581e+09	1.04587e+09	1.04546e+09	1.04526e+09	1.04611e+09	1.04832e+09	1.05129e+09	1.05393e+09	1.05544e+09	1.05577e+09	1.05558e+09	1.05555e+09	1.05575e+09	1.05559e+09	1.05436e+09	1.0519e+09	1.0489e+09	1.04647e+09	1.04532e+09	1.04537e+09	1.04581e+09	1.04587e+09	1.04546e+09	1.04526e+09	1.04611e+09	1.04832e+09	1.05129e+09	1.05393e+09	1.05544e+09	1.05577e+09	1.05558e+09	1.05555e+09	1.05575e+09	1.05559e+09	1.05436e+09	1.0519e+09	1.0489e+09	1.04647e+09
1.0789e+09	1.07647e+09	1.07532e+09	1.07537e+09	1.07581e+09	1.07587e+09	1.07546e+09	1.07526e+09	1.07611e+09	1.07832e+09	1.08129e+09	1.08393e+09	1.08544e+09	1.08577e+09	1.08558e+09	1.08555e+09	1.08575e+09	1.08559e+09	1.08436e+09	1.0819e+09	1.0789e+09	1.07647e+09	1.07532e+09	1.07537e+09	1.07581e+09	1.07587e+09	1.07546e+09	1.07526e+09	1.07611e+09	1.07832e+09	1.08129e+09	1.08393e+09	1.08544e+09	1.08577e+09	1.08558e+09	1.08555e+09	1.08575e+09	1.08559e+09	1.08436e+09	1.0819e+09	1.0789e+09	1.07647e+09	1.07532e+09	1.07537e+09	1.07581e+09	1.07587e+09	1.07546e+09	1.07526e+09	1.07611e+09	1.07832e+09
[truncated: 350 more columns]
